# Supplementary material for: Bioinspired polysaccharide-based nanocomposite membranes with robust wet mechanical properties for guided bone regeneration
Source: Natl Sci Rev. 2024 Jan 2;11(3):nwad333. doi: 10.1093/nsr/nwad333 (PMC10852990; doi:10.1093/nsr/nwad333)
Supplement: nwad333_Supplemental_Files [file nwad333_supplemental_files.zip]

Archive with 4 entries (4 files):
- Movie S1 SA@Ca@water(x3).avi
- Movie S2 SA@Ca@water-BC(x3).avi
- Movie S3 BC@Ca@water(x3).avi
- Supplementary data.pdf
